# Supplementary material for: Serum Amino Acid Profiles in Dogs with a Congenital Portosystemic Shunt
Source: Metabolites. 2025 Apr 9;15(4):258. doi: 10.3390/metabo15040258 (PMC12029160; doi:10.3390/metabo15040258)
Supplement: Supplementary file 1 [file metabolites-15-00258-s001.zip]

Archive with 2 entries (2 files):
- metabolites-3551755 File S1. RawData.xlsx
- metabolites-3551755_Supplementary.docx
