# Supplementary material for: Serum Amino Acid Profiles in Dogs with a Congenital Portosystemic Shunt
Source: Metabolites. 2025 Apr 9;15(4):258. doi: 10.3390/metabo15040258 (PMC12029160; doi:10.3390/metabo15040258)
Supplement: Supplementary file 1 [file metabolites-15-00258-s001.zip › metabolites-3551755 File S1. RawData.xlsx]

## Sheet: Amino Acids
File S1: Individual serum amino acid concentrations, demographic information, and serum biochemistry results for each study dog grouped by cohort.																	Ref range (min):	60	8	0.5	2.9	2.4	5.7	0	13	13	0	124	26	12	7.2
																	Ref range (max):	120	30	1.4	6.2	3.6	7.8	0.4	79	52	25	335	108	122	12.8
																		GLU (mg/dL)	BUN (mg/ dL)	CREA (mg/dL)	PHOS (mg/dL)	ALB (g/dL)	TPRO (g/dL)	TBILI (mg/dL)	ALT (U/L)	AST (U/L)	GGT (U/L)	CHOL (mg/dL)	TRIG (mg/dL)	ALP (U/L)	CALA (mg/dL)
StudyID	Group	Surgery Type	Age (Yrs)	Sex (M, F, MN, FS)	Breed (raw)	Purebred / Mixed	Diet_Kind	Diet_Duration (Days)		Duration of Clinical Signs at Blodddraw (Days)		Response to Medical Treatment (Bins)		Grade of HE: pre-Sx	Grade of HE: @Sx																		Taur	Urea	Thr	Ser	Asn	Glu	Gln	Gly	Ala	Citr	Val	Met	Ile	Leu	Tyr	Phe	Amm
PSS 01	eCPSS	Complete	5.13425	FS	Jack Russell terrier	Purebred	Hydrolyzed	41		30		Improved		2	2				56.0224			3.03			194			84.9421					180.088	1007.07	22.652	129.276	50.376	29.626	674.86	117.774	237.62	26.088	56.458	49.442	10	33.036	71.458	122.66	225.166
PSS 02	eCPSS	Complete	5.9726	FS	Mix, chihuahua	Mixed	Unknown	---		150		Improved		1	2				78.4314			2.68			40			177.606					188.176	1710.57	16.07	137.72	33.676	14.416	789.064	157.37	416.174	51.188	124.728	50.872	27.54	85.396	32.064	62.71	81.938
PSS 04	eCPSS	Partial	7.25205	M	shih tzu	Purebred	Unknown	---		120		Unchanged		1	1			61.2613	86.8347			2.81			59			227.799					9.762	2392.46	198.882	230.074	80.604	63.344	1420.67	203.794	318.41	7.392	102.252	12.878	37.168	68.032	99.302	131.392	113.954
PSS 05	eCPSS	Complete	0.3	MN	Mix, bichon frisé	Mixed	Hydrolyzed	94		30		Resolved		2	1				114.846			3.03			89			208.494					121.54	3488.55	133.794	128.132	128.046	19.35	968.046	275.468	506.976	77.912	142.1	45.26	58.624	110.222	67.82	73.608	65.252
PSS 06	eCPSS	Partial	3.33425	FS	Yorkshire terrier	Purebred	Liver	26		21		Improved		1	1				145.658			3.25			174			146.718					265.188	5521.05	109.616	105.014	75.26	29.384	644.116	163.338	806.236	44.496	261.79	32.75	80.12	151.53	35.306	68.156	154.934
PSS 07	eCPSS	Partial	4.76986	M	shih tzu	Purebred	Retail	---		60		Improved		1	1			52.2523	50.4202			2.6			679.8			124.71					32.842	2005.15	56.696	245.672	54.02	56.82	1095.22	213.106	229.402	14.784	56.878	19.28	10	42.536	76.39	132.074	322.792
PSS 09	eCPSS	Complete	0.813699	FS	dachshund	Purebred	Hydrolyzed	83		21		Improved		3	1				84.0336			2.28			39			69.4981					181.524	2603.03	298.748	134.534	86.75	37.334	1145.57	214.648	194.04	79.698	95.844	61.77	39.874	76.492	79.818	136.404	130.084
PSS 10	eCPSS	Ameroid	0.517808	M	Yorkshire terrier	Purebred	Hydrolyzed	26		30		Improved		3	1				72.8291			2.62			93			123.552					74.91	1393.38	32.254	112.746	92.118	24.376	774.788	224.384	409.676	102.266	77.568	25.616	22.096	57.984	91.582	110.14	140.996
PSS 12	eCPSS	Complete	2.98356	M	Mix, chihuahua	Mixed	Hydrolyzed	20		360		Improved		n/a	n/a			75.6757	70.028			2.44			318			69.4981					439.796	3610.59	167.668	181.716	99.718	112.954	1104.59	216.822	620.274	61.642	134.978	50.788	54.988	109.53	84.05	158.938	597.444
PSS 14	eCPSS	Cellophane	0.583562	FS	Jack Russell terrier	Purebred	Liver	22		180		Improved		1	2							2.73											114.936	1065.79	114.54	263.744	86.84	4.002	1425.83	274.598	291.18	59.38	70.69	67.936	10	57.462	93.632	137.688	153.394
PSS 16	eCPSS	Partial	0.369863	M	West Highland white terrier	Purebred	Hydrolyzed	59		1		Resolved		3	1				50.4202			1.93			167			108.108					233.808	2528.66	70.32	153.368	43.94	28.034	732.77	240.46	354.744	66.84	78.64	18.228	20.658	39.664	52.452	75.796	110.048
PSS 17	eCPSS	Complete	2.65205	FS	pug	Purebred	Hydrolyzed	21		60		Improved		1	2				95.2381			2.95			105			146.718					353.074	1363.36	49.772	105.632	43.45	105.256	538.978	229.448	873.5	41.024	154.452	53.072	63.652	131.79	24.31	58.516	143.23
PSS 18	eCPSS	Partial	0.841096	M	pug	Purebred	Hydrolyzed	58		42		Improved		2	2			77.4775	70.028			2.6			220			108.108					209.416	1474.4	59.232	160.306	104.98	30.57	916.296	222.24	361.04	75.438	161.814	43.71	48.374	113.642	49.75	127.966	277.66
PSS 19	eCPSS	Complete	6.49315	FS	shih tzu	Purebred	Hydrolyzed	20		60		Improved		1	1			91.8919	56.0224			2.76											270.624	785.68	0	148.782	63.308	38.574	827.574	147.668	161.852	4.272	56.062	6.352	10	32.9	66.43	87.474	124.416
PSS 20	eCPSS	Complete	2.00548	FS	Jack Russell terrier	Purebred	Hydrolyzed	28		7		Resolved		1	1				75.6303			2.74			156			177.606					239.96	1465.58	55.686	152.498	92.294	21.294	1145.35	169.216	254.02	4.538	144.248	56.504	44.75	105.832	56.096	114.888	96.968
PSS 21	eCPSS	Partial	1.05753	M	border collie	Purebred	Liver	25		210		Resolved		3	1			109.009	36.4146			2.53			335								122.046	1277.84	98.848	312.028	89.068	37.37	796.848	137.822	263.83	17.784	99.456	201.336	30.31	66.79	148.618	212.604	75.672
PSS 24	eCPSS	Complete	6.05205	M	border terrier	Purebred	Liver	16		120		Improved		2	2			113.514	33.6134			2.43			38			158.301					195.254	1011.96	91.71	394.402	99.082	39.438	1619.69	268.748	557.304	33.566	166.194	76.412	63.33	146.246	103.934	166.59	155.926
PSS 26	eCPSS	Complete	1.01644	MN	Mix, terrier	Mixed	Liver	68		---		Improved		3	1																		369.45	2644.32	103.928	281.612	190.83	17.814	1156	252.576	510.048	39.538	262.904	89.668	92.174	210.046	96.164	147.74	201.422
PSS 27	eCPSS	Cellophane	1.16438	M	West Highland white terrier	Purebred	Liver	91		120		Resolved		1	1				33.6134			2.53			598								213.542	1097.93	74.112	236.064	49.156	28.732	981.384	219.172	272.77	21.034	82.726	23.206	28.006	58.918	111.684	144.118	158.018
PSS 30	eCPSS	Partial	0.424658	F	miniature schnauzer	Purebred	Hydrolyzed	88		56		Unchanged		3	1				53.2213			2.5			53			73.3591					207.248	862.054	13.982	145.14	122.458	29.102	768.214	283.026	245.868	212.416	65.67	44.136	10	37.04	85.498	120.202	169.402
PSS 33	eCPSS	Cellophane	0.29863	M	Yorkshire terrier	Purebred	Retail	42		7		Resolved		3	1			52.2523	134.454			2.54			131.9			93.8224					66.378	3600.64	40.654	80.022	46.476	23.734	697.188	115.268	268.006	6.188	141.784	2.27	50.718	94.39	33.09	76.174	167.106
PSS 34	eCPSS	Cellophane	0.608219	F	miniature schnauzer	Purebred	Hydrolyzed	33		16		Resolved		3	1			99.4595	50.4202			2.58			77			96.5251					176.328	1607.01	23.43	116.878	88.76	25.784	899.382	217.404	384.718	113.074	75.864	68.212	10	54.488	64.41	93.232	207.254
PSS 37	eCPSS	Complete	1.34795	F	Mix, chihuahua	Mixed	Liver	27		20		Resolved		2	4			111.892	103.641			2.62			135			84.9421					412.45	1552.99	0.538	93.228	37.39	47.756	579.914	185.896	278.462	32.326	60.244	48.682	10	57.456	36.468	86.642	356.326
PSS 41	eCPSS	Complete	5.05753	MN	pug	Purebred	Liver	19		2		Unchanged		2	1			97.4775	36.4146			2.7			735			47.4903					139.98	796.094	6.272	156.068	65.304	29.46	586.366	110.382	304.526	0.438	102.422	43.812	10	42.098	377.866	96.068	168.514
PSS 42	eCPSS	Partial	0.320548	F	Mix, pug	Mixed	Hydrolyzed	22		14		Resolved		3	2			115.315	86.8347			2			38			83.0116					239.93	5629.43	59.674	72.556	48.268	27.938	310.518	164.39	456.402	20.556	89.546	19.066	26.818	67.056	31.536	60.578	225.054
PSS 43	eCPSS	Complete	3.11507	FS	pug	Purebred	Liver	21		42		Improved		1	1			68.4685	86.8347			2.7			47			251.351					330.16	2857.68	89.78	154.62	56.856	33.932	811	135.578	860.032	58.452	147.36	63.556	43.94	100.35	82.942	60.88	111.404
PSS 44	eCPSS	Cellophane	0.410959	F	Yorkshire terrier	Purebred	Hydrolyzed	31		1		Improved		3	1			55.8559	207.283			2.6			239			78.3784					159.636	2188.5	96.25	111.744	39.414	60.542	488.966	248.324	400.112	13.962	100.128	12.676	38.392	72.78	113.154	65.86	356.702
PSS 46	eCPSS	Complete	0.972603	F	Maltese	Purebred	Liver	20		42		Resolved		3	1			95.4955	100.84			2.8			42			191.506					135.196	2045.01	36.122	71.22	47.272	16.158	540.048	89.442	268.934	6.456	52.63	71.08	10	31.256	16.838	31.91	41.726
PSS 48	eCPSS	Partial	3.3589	F	Irish setter	Purebred	Hydrolyzed	1095		56		Unchanged		2	1			102.703	30.8123			2.49			183			104.247					136.048	1000.76	50.474	192.02	62.108	16.976	1157.48	176.094	201.1	43.744	68.764	57.804	21.852	55.3	108.108	160.148	126.758
PSS 50	eCPSS	Complete	2.05205	FS	Yorkshire terrier	Purebred	Liver	46		360		Improved		2	1			104.505	173.669			3.13			120			135.135					194.718	5062.27	93.372	109.994	22.186	111.28	662.586	207.546	259.37	39.284	201.564	15.712	84.836	159.956	23.218	53.356	259.992
PSS 51	eCPSS	Partial	0.687671	F	pug	Purebred	Liver	11		42		Unchanged		3	1			104.505	50.4202			2.45			57			150.579					361.988	1349.59	107.43	280.984	105.068	63.206	1013.24	293.296	434.522	54.566	87.976	83.048	34.448	66.704	107.762	136.862	234.918
PSS 52	eCPSS	Complete	5.47945	MN	pug	Purebred	Hydrolyzed	14		30		Improved		2	4			93.6937	145.658			2.86			396			204.633					302.628	3606.64	79.556	112.546	42.996	25.61	566.778	192.67	545.132	49.6	135.038	45.542	45.386	100.138	17.754	40.006	109.022
PSS 54	eCPSS	Complete	0.60274	M	Yorkshire terrier	Purebred	Hydrolyzed	5		21		Unchanged		1	1			72.0721	120.448			2			76			59.8456					198.668	2408.74	66.704	100.35	65.146	26.686	796.048	232.672	275.304	143.394	99.782	25.172	37.462	68.03	73.988	104.124	188.034
PSS 55	eCPSS	Complete	6.06849	M	Mix	Mixed	Hydrolyzed	19		730		Improved		3	1			114.234	53.2213			2.51			100								249.166	2347.61	92.504	176.386	54.834	38.698	810.726	132.438	315.518	40.256	58.986	47.128	10	36.618	91.012	127.984	119.602
PSS 57	eCPSS	Partial	0.723288	M	bichon frisé	Purebred	Hydrolyzed	50		210		Unchanged		3	1				58.8235			2.39			1252			61.7761					234.818	930.744	23.078	210.072	135.74	17.458	775.166	247.6	249.216	34.43	62.02	31.45	36.764	48.812	123.344	159.176	327.386
PSS 59	eCPSS	Partial	0.345205	F	golden retriever	Purebred	Hydrolyzed	33		28		Improved		3	1			112.973	78.4314			2.44			113			154.44					270.914	1231.81	74.332	147.692	106.586	41.092	854.716	307.83	419.642	36.568	88.71	27.532	27.862	69.044	54.98	79.502	209.32
PSS 60	eCPSS	Complete	1.34521	FS	Yorkshire terrier	Purebred	Liver	42		35		Resolved		1	1			115.135	61.6246			2.5			104			108.88					325.266	1592.83	27.194	199.452	72.65	39.998	746.76	198.948	451.36	62.298	82.634	42.994	21.534	61.684	50.456	108.18	1973.94
PSS 63	eCPSS	Partial	0.482192	F	pug	Purebred	Hydrolyzed	50		56		Improved		2	1			63.0631	56.0224			2.45			107			123.552					274.374	2785.13	59.878	133.564	163.836	21.294	855.806	361.562	367.134	140.482	74.096	49.578	31.528	58.222	76.808	93.094	201.124
PSS 67	eCPSS	Complete	4.69315	MN	shih tzu	Purebred	Urinary	480		730		Improved		1	1			89.009	61.6246			2.65			123			227.799					122.184	1736.58	52.116	74.332	56.906	46.716	750.52	141.314	461.186	5.046	142.348	33.576	44.55	87.062	25.854	70.646	107.986
PSS 71	eCPSS	Partial	0.468493	F	Pomeranian	Purebred	Hydrolyzed	89		90		Improved		2	2			127.928							262			86.1004					169.546	1290.69	13.446	94.646	63.684	39.588	748.802	107.598	187.07	0	137.568	26.994	50.342	105.27	44.73	88.12	225.496
PSS 73	eCPSS	Complete	5.81644	MN	Mix, border terrier	Mixed	Hydrolyzed	20		10		Improved		3	1																		129.142	1401.19	52.538	161.138	58.288	27.174	894.77	130.08	287.756	43.41	71.722	28.476	29.79	49.93	71.514	117.04	164.37
PSS 74	eCPSS	Partial	0.334247	M	Norfolk terrier	Purebred	Hydrolyzed	31		28		Resolved		2	1			90.0901	92.437			2.4			80			169.884					174.822	1417.46	104.11	142.746	75.094	84.898	788.216	348.618	351.794	83.614	85.02	29.56	31.748	64.804	65.34	79.742	228.954
PSS 76	eCPSS	Partial	3.54521	F	pug	Purebred	Hydrolyzed	850		1185		Improved		3	2				112.045			2.12			103			61.7761					475.464	3502.64	73.534	75.9	82.12	47.398	526.758	112.152	218.484	36.66	102.88	24.578	33.414	73.904	35.13	95.232	204.802
PSS 77	eCPSS	Partial	0.345205	M	pug	Purebred	Hydrolyzed	21		21		Resolved		4	1				148.459			2.51			78			154.44					208.234	2407.69	78.106	76.692	86.036	32.792	640.664	221.47	417.296	113.596	59.34	39.656	10	32.314	68.76	71.836	154.21
PSS 79	eCPSS	Complete	5.21644	FS	Yorkshire terrier	Purebred	Hydrolyzed	56		35		Resolved		1	1			95.4955	84.0336			2.42			175			157.915					199.658	2478.01	84.516	109.484	67.964	33.2	885.66	140.574	279.412	34.452	160.48	23.35	62.648	116.976	37.612	82.296	94.502
PSS 80	eCPSS	Partial	0.460274	F	West Highland white terrier	Purebred	Hydrolyzed	28		7		Improved		2	1			149.55	36.4146			2.53			123			88.8031					149.07	2648.19	44.468	176.614	90.868	7.898	823.446	149.254	228.258	104.638	55.694	63.472	10	42.422	77.272	95.744	92.902
PSS 82	eCPSS	Partial	1.59452	F	pug	Purebred	Hydrolyzed	40		365		Improved		2	1				44.8179			1.51			41								308.088	1407.64	50.086	147.046	35.594	61.96	401.618	240.022	531.72	36.578	212.408	49.738	93.57	203.976	95.824	100.978	279.538
PSS 83	eCPSS	Complete	0.635616	F	Mix, cavachon	Mixed	Hydrolyzed	27		120		Improved		3	3				92.437			3.13			92								281.966	1650.71	137.656	146.924	114.392	44.616	1006.9	213.016	614.514	29.92	103.576	39.498	30.828	87.66	39.844	72.226	239.776
PSS 84	eCPSS	Complete	1.45753	M	Mix, pug	Mixed	Hydrolyzed	63		7		Improved		1	1			99.0991	44.8179			2.16			90			115.83					299.296	2671.38	101.366	253.512	135.49	66.358	1045.36	205.538	456.218	38.558	90.864	66.186	37.026	75.318	106.522	137.084	291.99
PSS 85	eCPSS	Partial	0.386301	F	Mix	Mixed	Hydrolyzed	20		10		Resolved		3	1				47.619			2.46			555			88.8031					238.71	1461.48	50.988	169.126	97.412	50.356	1097.76	178.416	394.376	32.288	105.82	37.044	35.244	86.318	74.852	127.488	291.008
H01	HC	n/a	5	FS	Catahoula leopard dog	Purebred	Retail	n/a		n/a		n/a		n/a	n/a			94.88	10.1	1.11	3.59	3.25	5.91	0.27	28.23	24.35	<3.0	214.39	41.49	10.93	9.93		113.858	1515.23	181.842	71.376	41.686	6.592	876.258	215.822	442.862	19.8	146.304	40.47	30.25	115.864	11.912	29.532	33.226
H02	HC	n/a	7.5	FS	greyhound	Purebred	Retail	n/a		n/a		n/a		n/a	n/a			94.48	18.5	1.73	3.38	3.4	5.99	0.41	61.33	52.38	<3.0	164.08	59.52	17.32	9.85		118.494	6022.61	219.83	51.96	47.812	19.342	1104.52	272.7	383.628	30.202	121.01	28.34	34.378	102.382	29.052	37.718	15
H03	HC	n/a	2	MN	Labrador retriever	Purebred	Retail	n/a		n/a		n/a		n/a	n/a			93.64	15.97	1.26	3.57	3.11	6.16	0.27	34.28	24.74	<3.0	174	50.67	35.64	10.27		180.158	2181.63	145.076	80.94	41.262	4.63	801.996	260.208	319.68	25.718	148.248	51.252	38.516	102.77	19.816	29.788	46.692
H04	HC	n/a	3.83	MN	Mix, English pointer	Mixed	Retail	n/a		n/a		n/a		n/a	n/a			89.82	16.65	1.07	3.01	3.35	6.25	0.27	37.98	33.36	4.16	222.03	43.51	26.1	10.29		175.726	2249.87	122.512	91.516	34.442	0	883.566	223.294	371.906	36.63	206.964	57.034	69.66	182.042	25.094	41.172	33.586
H05	HC	n/a	2.83	F	Staffordshire bull terrier	Purebred	Retail	n/a		n/a		n/a		n/a	n/a			97.45	18.65	0.86	3.69	3.07	6.44	0.19	30.76	25.84	<3.0	255.26	33.75	19.98	10.01		229.946	2478.78	226.75	102.64	49.64	14.846	700.768	210.666	378.15	22.7	231.894	57.038	56.29	141.416	23.222	40.898	59.258
H06	HC	n/a	5	M	Jack Russell terrier	Purebred	Retail	n/a		n/a		n/a		n/a	n/a			100.3	10.68	0.66	2.47	3.35	6.56	0.21	57.29	112.56	<3.0	194.48	38.74	28.08	9.71		97.14	3503.41	221.562	129.482	36.606	4.736	645.55	176.536	376.412	14.906	207.42	31.616	61.092	127.246	22.478	41.706	42.694
H07	HC	n/a	3	FS	Labrador retriever	Purebred	Retail	n/a		n/a		n/a		n/a	n/a			97.38	16.73	1.26	4.5	3.36	6.11	0.22	46.59	27.86	<3.0	214.31	42.1	45.04	10.14		253.222	5570.98	200.97	133.714	70.234	23.86	935.668	310.688	633.496	89.772	160.966	69.748	54.006	127.46	64.936	64.756	39.86
H08	HC	n/a	4	MN	miniature dachshund	Purebred	Retail	n/a		n/a		n/a		n/a	n/a			87.94	13.73	0.73	2.73	3.31	5.62	0.22	57.74	31.58	7.14	148.48	59.5	27.56	9.86		202.434	1944.3	40.59	45.042	21.398	14.302	629.97	140.128	214.322	22.81	132.726	49.208	10	80.122	0.568	22.546	42.634
H09	HC	n/a	10	FS	miniature dachshund	Purebred	Retail	n/a		n/a		n/a		n/a	n/a			97.28	8.96	0.63	3.15	3.27	6.3	0.21	38.77	26.38	<3.0	162.78	75.24	21.37	9.39		204.222	3002.45	146.02	118.714	65.228	21.328	871.452	159.584	362.266	28.83	169.964	35.3	45.856	114.538	22.968	39.526	53.166
H10	HC	n/a	0.58	FS	German shepherd	Purebred	Retail	n/a		n/a		n/a		n/a	n/a			87.23	18.09	0.96	7.3	3.02	5.53	0.18	41.33	36.21	<3.0	180.01	55.56	75.94	10.83		204.248	6384.61	249.006	125.974	53.662	26.292	791.906	403.668	341.466	63.752	202.026	53.546	61.194	124.772	32.12	44.412	15
H11	HC	n/a	1	M	Mix, Airedale terrier / Catahoula leopard dog	Mixed	Retail	n/a		n/a		n/a		n/a	n/a			92.47	13.83	1.03	3.64	3.91	6.61	0.34	46.17	38.71	3.23	143.52	35.66	29.45	11.14		156.874	4697.04	172.574	118.288	37.406	9.122	947.036	236.038	357.356	50.538	170.216	44.786	52.116	114.394	23.558	41.054	31.728
H12	HC	n/a	2.25	MN	Labrador retriever	Purebred	Retail	n/a		n/a		n/a		n/a	n/a			100.53	10.02	1.05	3.14	3.29	6.12	0.29	48.98	23.48	<3.0	141.9	44.73	68.18	10.26		203.5	1511.62	106.918	89.092	56.982	8.05	888.604	173.1	381.302	28.586	129.444	45.764	30.562	85.156	17.41	34.392	78.266
H13	HC	n/a	1.5	MN	Mix, hound	Mixed	Retail	n/a		n/a		n/a		n/a	n/a			96.54	14.69	1.02	3.96	3.14	5.78	0.25	38.37	26.26	<3.0	174.33	47.19	40.84	10.11		148.482	2070.02	123.912	80.206	27.35	4.326	784.65	181.478	262.634	12.254	175.462	41.234	49.916	127.852	22.942	38.122	47.916
H14	HC	n/a	5	MN	Mix, schnauzer / terrier	Mixed	Retail	n/a		n/a		n/a		n/a	n/a			76.32	26.35	1.46	4.71	2.82	6.83	0.18	23.64	16.49	<3.0	211.22	76.96	22.71	10.17		181.616	3176.07	180.21	118.332	99.684	4.764	582.706	315.438	284.132	35.262	199.254	48.66	72.588	126.278	18.134	23.224	57.804
H15	HC	n/a	5	MN	Mix, schipperke	Mixed	Liver	n/a		n/a		n/a		n/a	n/a			92.4	11.91	0.82	4.01	3.35	6.23	0.17	30.84	25.76	3.73	218.61	60.23	20.52	9.91		244.744	1814.01	152.316	149.262	95.968	13.174	752.182	229.774	554.022	60.188	204.322	77.398	57.612	120.444	32.208	35.096	51.466
H16	HC	n/a	2.67	FS	golden retriever	Purebred	Retail	n/a		n/a		n/a		n/a	n/a			85.33	16.45	0.93	3.75	3.09	5.74	0.23	27.08	27.24	<3.0	208.78	50.57	18.91	9.88		151.05	5476.48	246.468	88.99	21.496	5.622	909.37	145.578	256.41	7.346	110.708	29.906	35.422	75.46	18.358	32.798	33.232
H17	HC	n/a	3	FS	Mix, German shepherd	Mixed	Retail	n/a		n/a		n/a		n/a	n/a			91.14	15.7	1.19	3.71	3.2	5.51	0.26	33.22	33.83	4.32	135.39	43.13	23.74	9.51		196.78	5185.87	158.654	70.522	50.672	8.028	776.914	180.802	360.01	42.52	181.712	31.308	61.582	130.304	32.29	57.168	15
H18	HC	n/a	2	FS	American cocker spaniel	Purebred	Retail	n/a		n/a		n/a		n/a	n/a			88.26	14.51	0.89	4.19	3.51	6.23	0.18	25.51	22.73	3.84	143.12	43.08	17.19	10.25		236.272	4810.95	121.868	125.326	69.898	11.444	668.22	217.024	578.676	18.816	104.212	41.656	34.996	86.626	36.574	48.22	34.28
H19	HC	n/a	1	F	Labrador retriever	Purebred	Retail	n/a		n/a		n/a		n/a	n/a			100.26	16.1	1.04	5.08	3.1	5.64	0.22	51.58	30.65	<3.0	196.76	60.28	46.65	10		169.152	5486.17	173.968	101.086	51.144	13.214	1081.85	293.764	306.938	29.382	155.438	49.4	52.098	117.544	25.846	47.352	40.546
H20	HC	n/a	6.5	MN	Mix, giant schnauzer / standard poodle	Mixed	Retail	n/a		n/a		n/a		n/a	n/a			89.78	25.68	1.29	3.37	3.11	6.63	0.23	9.48	27.86	3.23	242.91	36.26	24.66	10.14		198.074	3193.72	221.372	136.606	71.454	3.724	888.078	385.728	522.818	48.706	158.012	58.476	37.002	110.674	15.988	24.322	62.058
H21	HC	n/a	1	FS	Great Dane	Purebred	Retail	n/a		n/a		n/a		n/a	n/a			96.77	13.26	1.05	5.46	3.28	6.5	0.2	40.48	32.63	<3.0	236.49	63.24	48	10.69		275.856	1918.67	285.772	69.862	25.808	18.276	669.87	239.442	342.962	60.498	125.09	58.31	37.278	82.158	13.378	43.354	91.11
PSS 23	iCPSS	Coil	0.40274	M	Mix, labradoodle	Mixed	Hydrolyzed	58		42		Resolved		1	1			84.6847	53.2213			2.29			217			162.162					202.084	919.304	136.734	184.098	169.93	21.636	1208.02	384.722	399.702	91.156	89.174	95.382	10	60.556	221.916	171.032	160.124
PSS 25	iCPSS	Coil	0.386301	M	Bernese mountain dog	Purebred	Liver	26		35		Improved		3	1			94.955	28.0112			1.94			29			239.382					137.936	749.794	92.986	223.212	125.106	13.056	861.184	366.704	574.604	51.544	75.134	68.844	10	59.982	68.354	85.548	102.684
PSS 32	iCPSS	Coil	0.936986	FS	Staffordshire bull terrier	Purebred	Liver	48		120		Improved		4	1			190.991	47.619			2.73			317			100.386					361.032	1166.1	71.044	203.152	112.882	61.078	1629.69	213.58	434.39	30.436	143.77	78.854	57.602	137.138	55.74	81.106	150.7
PSS 36	iCPSS	Coil	0.367123	M	Labrador retriever	Purebred	Liver	---		---		Resolved		3	1			79.2793	53.2213			1.17			35			108.108					229.958	2925.67	176.88	150.352	216.252	24.922	464.658	157.234	373.212	148.868	43.91	384.048	10	10	149.242	168.304	152.41
PSS 39	iCPSS	Coil	0.372603	F	vizsla	Purebred	Hydrolyzed	44		7		Resolved		4	1				56.0224			2.26			43			111.969					144.036	1643.31	120.134	119.222	74.734	32.988	567.92	215.68	298.076	52.068	78.864	32.056	25.28	56.396	40.036	57.122	123.588
PSS 62	iCPSS	Coil	0.663014	M	Labrador retriever	Purebred	Hydrolyzed	112		21		Unchanged		2	1			95.4955	58.8235			2.78			101			138.996					55.584	1656.01	66.79	138.51	96.96	26.488	1081.01	302.844	226.234	95.648	61.728	36.136	24.732	44.25	109.012	136.202	94.54
PSS 64	iCPSS	Coil	1.34795	M	Nova Scotia duck-tolling retriever	Purebred	Hydrolyzed	40		21		Resolved		2	1			93.6937	50.4202			2.65			583			50.1931					172.082	1267.3	0	98.59	52.882	12.744	718.014	122.996	283.26	28.424	41.358	25.298	10	23.812	59.03	81.736	255.984
PSS 68	iCPSS	Partial	1.04658	F	Mix	Mixed	Hydrolyzed	32		180		Unchanged		2	1				39.2157			2.14			395			115.83					98.674	980.21	43.946	119.69	63.116	31.376	875.404	163.872	136.906	38.016	52.254	36.216	10	33.696	62.264	110.016	235.694
PSS 78	iCPSS	None	0.753425	F	cavalier King Charles spaniel	Purebred	Hydrolyzed	30		1		Improved		4	1																		255.622	2729.25	55.43	164.23	121.578	38.876	410.308	203.106	162.844	8.804	62.478	30.592	10	40.704	81.102	116.306	137.672
PSS 86	iCPSS	Cellophane	3.0411	F	Mix	Mixed	Unknown	---		730		Unchanged		4	n/a			68.4685	114.846			2.51			847			138.996					267.326	3490.75	130.278	212.924	294.678	42.086	903.03	309.374	476.148	124.802	116.922	144.55	39.544	79.224	137.51	158.3	261.892
[truncated: 9 more columns]

## Sheet: Repeated Measures
StudyID	Days since (1st) Sx	Group	Surgery Type		Taur	Urea	Thr	Ser	Asn	Glu	Gln	Gly	Ala	Citr	Val	Met	Ile	Leu	Tyr	Phe	Amm	Lys	His	Trp	Arg	Pro	BCAA	AAA	BCAA / AAA	BTR	SortID
PSS 14	n/a	Extra	Cellophane		114.936	1065.79	114.54	263.744	86.84	4.002	1425.83	274.598	291.18	59.38	70.69	67.936	10	57.462	93.632	137.688	153.394	131.68	115.948	47.64	175.164	123.844	138.152	231.32	0.597233	1.47548	A01
PSS 21	n/a	Extra	Partial		122.046	1277.84	98.848	312.028	89.068	37.37	796.848	137.822	263.83	17.784	99.456	201.336	30.31	66.79	148.618	212.604	75.672	118.384	93.5	70.478	93.226	173.406	196.556	361.222	0.544142	1.32256	A02
PSS 27	n/a	Extra	Cellophane		213.542	1097.93	74.112	236.064	49.156	28.732	981.384	219.172	272.77	21.034	82.726	23.206	28.006	58.918	111.684	144.118	158.018	158.548	97.96	65.184	103.828	163.742	169.65	255.802	0.663208	1.51902	A03
PSS 30	n/a	Extra	Partial		207.248	862.054	13.982	145.14	122.458	29.102	768.214	283.026	245.868	212.416	65.67	44.136	10	37.04	85.498	120.202	169.402	90.636	82.56	12.22	205.762	157.06	112.71	205.7	0.547934	1.31828	A04
PSS 34	n/a	Extra	Cellophane		176.328	1607.01	23.43	116.878	88.76	25.784	899.382	217.404	384.718	113.074	75.864	68.212	10	54.488	64.41	93.232	207.254	162.584	88.69	24.572	155.658	134.75	140.352	157.642	0.890321	2.17904	A05
PSS 37	n/a	Extra	Complete		412.45	1552.99	0.538	93.228	37.39	47.756	579.914	185.896	278.462	32.326	60.244	48.682	10	57.456	36.468	86.642	356.326	95.088	59.94	20.588	95.34	126.524	127.7	123.11	1.03728	3.5017	A06
PSS 39	n/a	Intra	Coil		144.036	1643.31	120.134	119.222	74.734	32.988	567.92	215.68	298.076	52.068	78.864	32.056	25.28	56.396	40.036	57.122	123.588	148.38	47.46	5	78.616	161.854	160.54	97.158	1.65236	4.00989	A07
PSS 46	n/a	Extra	Complete		135.196	2045.01	36.122	71.22	47.272	16.158	540.048	89.442	268.934	6.456	52.63	71.08	10	31.256	16.838	31.91	41.726	91.574	36.166	15.272	55.55	118.212	93.886	48.748	1.92595	5.57584	A08
PSS 48	n/a	Extra	Partial		136.048	1000.76	50.474	192.02	62.108	16.976	1157.48	176.094	201.1	43.744	68.764	57.804	21.852	55.3	108.108	160.148	126.758	85.744	75.516	24.5	134.704	154.606	145.916	268.256	0.543943	1.34972	A09
PSS 52	n/a	Extra	Complete		302.628	3606.64	79.556	112.546	42.996	25.61	566.778	192.67	545.132	49.6	135.038	45.542	45.386	100.138	17.754	40.006	109.022	97.2	53.184	5	17.476	136.56	280.562	57.76	4.85738	15.8027	A10
PSS 57	n/a	Extra	Partial		234.818	930.744	23.078	210.072	135.74	17.458	775.166	247.6	249.216	34.43	62.02	31.45	36.764	48.812	123.344	159.176	327.386	179.198	112.608	77.402	101.054	105.606	147.596	282.52	0.522427	1.19662	A11
PSS 60	n/a	Extra	Complete		325.266	1592.83	27.194	199.452	72.65	39.998	746.76	198.948	451.36	62.298	82.634	42.994	21.534	61.684	50.456	108.18	1973.94	207.724	103.234	57.648	124.448	129.514	165.852	158.636	1.04549	3.28706	A12
PSS 68	n/a	Intra	Partial		98.674	980.21	43.946	119.69	63.116	31.376	875.404	163.872	136.906	38.016	52.254	36.216	10	33.696	62.264	110.016	235.694	82.128	66.378	5	88.446	97.236	95.95	172.28	0.556942	1.54102	A13
PSS 71	n/a	Extra	Partial		169.546	1290.69	13.446	94.646	63.684	39.588	748.802	107.598	187.07	0	137.568	26.994	50.342	105.27	44.73	88.12	225.496	79.464	56.106	5	69.162	64.022	293.18	132.85	2.20685	6.55444	A14
PSS 74	n/a	Extra	Partial		174.822	1417.46	104.11	142.746	75.094	84.898	788.216	348.618	351.794	83.614	85.02	29.56	31.748	64.804	65.34	79.742	228.954	117.384	64.5	14.132	132.218	143.426	181.572	145.082	1.25151	2.77888	A15
PSS 15	91	Extra	Cellophane		283.02	2314.04	213.374	150.336	89.92	47.024	1033.5	250.742	403.494	115.102	212.084	73.982	63.746	149.006	44.484	83.128	83.836	193.288	93.29	76.716	207.238	143.618	424.836	127.612	3.32912	9.55031	B01
PSS 22	94	Extra	Complete		140.794	927.814	38.166	152.106	93.374	24.126	728.078	208.906	262.812	33.5	76.978	97.652	22.192	60.458	79.286	94.466	58.988	114.01	71.062	5	126.972	115.342	159.628	173.752	0.918712	2.01332	B02
PSS 29	176	Extra	Cellophane		182.054	1743.13	0	147.628	44.472	39.508	1120.92	128.796	609.638	39.098	84.672	39.946	10	58.434	57.834	156.27	616.398	165.47	106.318	114.062	131.53	135.632	153.106	214.104	0.715101	2.64734	B03
PSS 31	154	Extra	Complete		279.724	3801.48	125.158	130.604	82.562	37.808	846.364	279.232	312.35	129.922	131.618	33.97	38.832	90.16	36.64	61.996	61.916	168.206	66.218	67.292	247.09	157.796	260.61	98.636	2.64214	7.11272	B04
PSS 35	97	Extra	Cellophane		182.278	4731.49	156	124.196	52.138	17.37	790.134	215.568	327.934	49.532	199.16	26.764	59.486	135.234	23.688	36.738	48.86	176.524	43.138	5	128.852	104.32	393.88	60.426	6.51839	16.6278	B05
PSS 38	82	Intra	Complete		337.602	2849.83	96.232	98.756	53.92	32.964	606.214	160.784	315.8	6.942	158.23	38.128	43.916	111.292	11.296	52.012	79.982	181.056	56.36	27.964	99.064	69.112	313.438	63.308	4.951	27.7477	B06
PSS 40	197	Intra	Coil		186.042	2689.39	300.916	135.568	115.232	41.63	1165.04	217.116	189.65	76.558	97.166	63.472	38.942	76.108	80.994	136.958	111.43	264.302	73.236	5	182.706	165.502	212.216	217.952	0.973682	2.62014	B07
PSS 47	98	Extra	Complete		208.62	3293.97	75.926	90.3	30.504	25.512	911.996	177.148	380.306	16.04	120.832	15.102	37.648	85.152	13.726	26.674	44.944	163.632	54.394	19.618	103.948	101.87	243.632	40.4	6.0305	17.7497	B08
PSS 49	251	Extra	Partial		219.344	2941.67	109.25	129.352	69.69	31.106	656.978	254.162	467.314	46.964	149.908	41.766	49.072	89.416	21.806	32.764	47.96	126.214	50.634	24.828	159.994	181.082	288.396	54.57	5.28488	13.2255	B09
PSS 53	99	Extra	Complete		248.918	4308.64	83.866	79.182	33.488	11.38	625.578	183.42	363.968	50.826	154.624	35.176	56.604	103.042	10.73	39.43	38.074	120.84	43.982	5	95.12	116.438	314.27	50.16	6.26535	29.2889	B10
PSS 58	91	Extra	Complete		270.216	4530.94	121.488	146.986	78.432	30.404	956.972	235.112	380.946	114.736	98.612	39.066	33.84	76.746	44.462	77.5	169.74	194.87	80.91	15.202	166.468	187.85	209.198	121.962	1.71527	4.7051	B11
PSS 61	84	Extra	Complete		122.318	1968.23	73.324	94.348	60.02	12.678	551.962	123.948	251.952	32.662	99.208	28.198	10	60.438	14.674	33.656	69.26	189.746	54.15	49.258	114.062	46.482	169.646	48.33	3.51016	11.561	B12
PSS 69	154	Intra	Complete		81.982	912.828	99.722	148.618	93.744	21.256	1186.59	136.01	182.832	36.518	57.836	37.33	10	37.098	88.982	70.192	180.674	116.674	82.514	5	108.756	123.262	104.934	159.174	0.659241	1.17927	B13
PSS 72	92	Extra	Complete		147.472	6598.76	215.512	185.87	90.046	14.6	660.288	195.378	598.56	23.884	272.334	53.572	81.296	201.454	28.352	46.284	160.016	208.068	65.264	5	3.458	234.258	555.084	74.636	7.43722	19.5783	B14
PSS 75	78	Extra	Complete		378.374	1717.06	147.19	167.786	147.692	18.58	880.5	344.032	801.85	61.674	165.27	47.06	53.572	125.842	17.104	40.732	110.682	204.812	93.014	27.736	69.762	107.808	344.684	57.836	5.95968	20.1522	B15
